# Supplementary material for: Chorioallantoic membranes of embryonated chicken eggs as an alternative system for isolation of equine influenza virus
Source: Virol J. 2017 Jun 21;14:120. doi: 10.1186/s12985-017-0788-3 (PMC5480115; doi:10.1186/s12985-017-0788-3)
Supplement: Supplementary file 1 — Real time RT PCR for beta actin gene in AF and CAM of embryos inoculated with A/equine/Pulawy/2008. (XLSX 35 kb) [file 12985_2017_788_MOESM1_ESM.xlsx]

## Sheet: Arkusz1
beta actin gene
Dilution	10^-5		10^-6		10^-7		10^-8							As we expected there is no corelation between Cts for M and Act genes
Sample	AF	CAM	AF	CAM	AF	CAM	AF	CAM
Ct (n=6)	33.9557	21.0712	31.1143	16.8367	21.8797	18.922	27.5123	17.962
	34.3533	22.477	32.4118	17.646	25.8204	17.9019	32.1151	17.8919
	33.3283	21.3682	31.0489	20.1723	30.1154	17.8452	30.0708	17.8009
	31.0535	21.9251	31.1669	19.1695	31.9235	17.4295	32.5936	17.3723
	31.201	20.5866	30.8081	17.8709	31.9131	18.4122	29.473	18.096
	33.6177	21.1521	33.2108	24.9881	28.9362	17.2073	32.8416	17.3939
mean	32.9182	21.43	31.6268	19.4473	28.4314	17.953	30.7677	17.7528
SD	1.42963	0.672661	0.959555	2.96136	3.92809	0.631542	2.10763	0.302275
Primers and probe for beta actin:
*ACT-1135-R*			*CGGACTCATCGTACTCCTGCTT*
*ACT-1005-F*			*CAGCACAATGAAGATCAAGATCATC *
*ACT-1081-HEX*			Hex *TCGCTGTCCACCTTCCAGCAGATGT *BHQ-1
