# Supplementary material for: Chorioallantoic membranes of embryonated chicken eggs as an alternative system for isolation of equine influenza virus
Source: Virol J. 2017 Jun 21;14:120. doi: 10.1186/s12985-017-0788-3 (PMC5480115; doi:10.1186/s12985-017-0788-3)
Supplement: Supplementary file 2 — Real time RT PCR for M and beta actin genes in three consecutive passages of AF and CAM. (XLSX 183 kb) [file 12985_2017_788_MOESM2_ESM.xlsx]

## Sheet: Results
M gene
			CAM					AF
Dilution	10^-6	10^-7	10^-8	10^-8	10^-8	10^-6	10^-7	10^-8	10^-8	10^-8
1st passage	17.210	29.833	33.082	34.559	31.720	28.505	26.815	29.623	32.814	25.982
(n = 3)	17.148	32.799	36.706	32.402	31.143	30.521	33.729	28.865	27.978	28.897
	12.959	31.129	32.441	33.141	36.120	32.613	30.441	33.320	27.455	29.303
2nd passage		14.955	30.891	31.650	31.754	30.624	31.808	29.255	30.907	36.163
(n = 5)		32.002	32.224	33.154	32.164	26.902	30.336	26.803	29.095	28.785
		14.802	34.832	33.406	35.285	36.530	31.716	37.002	29.019	30.002
		14.131	nd	30.801	34.926	30.215	29.971	32.434	nd	nd
		nd	nd	nd	nd	nd	nd	nd	nd	nd
3rd passage			16.714	15.083	11.160	25.287	>40	28.415	33.464	33.294
(n = 5)			13.448	16.972	14.058	28.300	35.095	34.511	28.418	30.956
			14.407	14.702	14.878	30.963	13.368	35.979	35.929	31.747
			14.988	18.051	23.696	32.340	33.432	>40	32.661	28.741
			nd	nd	nd	nd	nd	nd	nd	nd
beta actin gene
			CAM					AF
Dilution	10^-6	10^-7	10^-8	10^-8	10^-8	10^-6	10^-7	10^-8	10^-8	10^-8
1st passage	31.914	29.960	30.172	30.286	28.134	34.904	32.620	30.236	32.760	31.914
(n = 3)	32.948	30.737	31.658	30.018	28.784	29.263	30.815	33.877	29.755	31.963
	28.674	29.544	31.255	29.004	29.499	32.345	32.873	31.691	31.185	30.593
2nd passage		29.524	29.167	29.379	31.479	28.391	32.427	29.039	30.011	29.702
(n = 5)		32.549	28.469	27.250	29.657	29.662	28.333	29.709	31.665	32.471
		29.787	31.017	29.078	30.811	34.336	34.579	30.106	25.772	28.078
		29.248	nd	28.289	30.536	30.583	30.977	28.704	nd	nd
		nd	nd	nd	nd	nd	nd	nd	nd	nd
3rd passage			31.634	29.534	25.069	31.176	32.763	29.791	25.801	>40
(n = 5)			28.505	32.070	28.733	35.183	30.534	31.975	25.014	26.533
			28.595	29.600	30.563	35.495	29.783	28.923	31.570	25.269
			29.756	30.648	>40	39.397	30.423	35.633	28.781	30.995
			nd	nd	nd	nd	nd	nd	nd	nd
Primers and probe for beta actin:
*ACT-1135-R*			*CGGACTCATCGTACTCCTGCTT*
*ACT-1005-F*			*CAGCACAATGAAGATCAAGATCATC *
*ACT-1081-HEX*			Hex *TCGCTGTCCACCTTCCAGCAGATGT *BHQ-1
nd - not determined, samples were not tested
